# Supplementary material for: TcoFBase: a comprehensive database for decoding the regulatory transcription co-factors in human and mouse
Source: Nucleic Acids Res. 2021 Oct 30;50(D1):D391–401. doi: 10.1093/nar/gkab950 (PMC8728270; doi:10.1093/nar/gkab950)
Supplement: gkab950_Supplemental_Files [file gkab950_supplemental_files.zip]

Archive with 6 entries (6 files):
- Supplementary Figure S1(1).pdf
- Supplementary Figure S2.pdf
- Supplementary Materials.docx
- Supplementary Table1.docx
- Supplementary Table2.xlsx
- Supplementary Table3.xlsx
