# Supplementary material for: TcoFBase: a comprehensive database for decoding the regulatory transcription co-factors in human and mouse
Source: Nucleic Acids Res. 2021 Oct 30;50(D1):D391–401. doi: 10.1093/nar/gkab950 (PMC8728270; doi:10.1093/nar/gkab950)
Supplement: gkab950_Supplemental_Files [file gkab950_supplemental_files.zip › Supplementary Table2.xlsx]

## Sheet: BRCATcoF_result
TcoF	Annotated gene	Inter	%	Target gene number	Jaccard	P-value	FDR	Bonferroni
EGFR	ADAMTS9;ADAMTSL4;AHCY;ANKRD29;AQP7P1;ATP6AP1;AURKB;BEST1;CCDC85B;CD3EAP;CDC42EP5;CFL1;CIB1;COX4I2;CROCCP2;CROCCP3;DUSP1;TNFRSF12A;ERBB3;PTGS2;GPR137B;HOOK2;TAZ;RNASEH2A;KRT18;SOD2;PSMD14;SGK1;VAMP8;NR4A1;FOSB;ID1;PKMYT1;ZFP36;KRT17;SOX15;TNS4;MYC;IER3;KIF2C;TMCO1;RUSC1;NACC1;GRASP;S100A11;MAMDC2;PDZRN4;RAB8A;TTYH1;LENG8;RAB3IL1;SERINC2;VAMP5;HNRNPF;FOS;KRT8;MRGPRF;GRAMD2;TPRN;JUN;EXOSC4;PER1;RCC1…	80	80/3561	446	0.0204	0.000408	0.000529	0.118
MAML1	ABCA6;ABHD6;ACP5;ADAM8;ADAMDEC1;ADAMTSL4;AGER;AKAP2;ANGPT1;AP1M2;AQP7P1;BLNK;C1QTNF7;CCDC117;CCDC69;CD209;CD36;CD3D;CD3E;CDC25A;CDH1;CDH23;CDK11A;CHST2;CLEC4G;CNN1;COX4I2;CREB5;CXCR4;CXXC5;CYP11A1;DBNDD1;DDIT4;DEGS2;DNASE1L3;DTX1;ECHDC3;EDN1;EDNRB;EGFL8;FGR;SCN4A;GIPR;FYN;SYT13;VCAN;SLC6A16;KLF6;PTGS2;GPR137B;IZUMO4;GADD45B;MMP11;MYBL2;IL21R;NCALD;IL4I1;EPHB6;ICAM2;MMD;TBC1D9;KRT18;SLC38A1;RERGL;…	144	144/3561	910	0.0333	0.00113	0.00146	0.327
MLLT1	ABAT;ABCA8;ABTB1;ACAD11;ACAP3;ACP5;ACSL1;ACSL3;ACTG2;ACTR2;ACTR3;ADAM8;ADAMTS10;ADAMTS4;ADAMTSL4;ADAT2;ADIPOR1;AGAP11;AGPAT2;AHSA2;AIF1L;AIFM2;AKR7A3;AKT3;ALDH1L1;ALDH2;ALG1;ALOX15B;AMACR;AMT;AMY2B;ANKRD35;ANLN;ANTXR2;ANXA9;AOC2;AOC3;AP1M2;AP1S1;APBB3;APOC1;APOD;APOLD1;AQP7P1;ARF1;ARGLU1;ARHGAP11A;ARHGAP23;ARHGEF1;ARHGEF10;ARHGEF25;ARID5A;ARID5B;ARL1;ARL6IP1;ARRDC3;ARTN;ARV1;ASPM;ATAD2;ATF3;ATHL1…	940	940/3561	7010	0.0976	0.00158	0.00203	0.457
ELL	ABLIM1;ACADVL;ADM;AQP7;AURKB;BTBD19;BUB1B;BUB3;CALCOCO1;CCDC130;CD3EAP;CDCA3;CDH1;CDK5;CENPT;CES4A;CLDN15;CLDN7;CRABP2;CROCC;CROCCP3;CYB561D2;DAB2IP;DSP;ZMYND10;TUBG2;NUCB2;SIDT1;UBE2T;PPP1R12B;PAFAH1B3;PPP1R15A;SULT2B1;FXYD3;LTBP4;SPAG1;TNNT1;PTPRS;FAM83E;RASIP1;PLEKHA4;HYAL1;PTCH2;PRDX1;WDR34;SET;PLEKHG1;HSPH1;PPP1R12C;FOSB;SHC2;TUBG1;RAB25;MAP7;GIPC2;GABARAPL1;KIF2C;TMCO1;MRPL24;ISG20L2;HDGF;O…	98	98/3561	620	0.024	0.00657	0.0084	1
ERCC3	AADAC;ABCC11;ABHD2;ABTB1;ACACB;ACAD11;ACTG2;ACTR3;ADAM12;ADAMTS4;ADAMTS9;ADAMTSL4;ADAT2;ADIPOQ;AGPAT2;AIF1L;ALDH1L1;ALDH3A1;AMOTL2;ANGPT4;ANK2;ANKRD22;ANTXR2;ANXA9;AOC2;AOC3;AP1S1;APBB3;APOLD1;AQP7P1;ARHGEF15;ARID5B;ARL1;ARL6IP1;ARMCX4;ARRDC3;ATF3;ATP6AP1;ATP6V1A;AURKB;AVPR2;AZIN1;BSCL2;BSPRY;BTAF1;BTBD19;BTNL9;BUB1;C15orf48;C15orf52;C19orf48;C2orf15;C3orf14;C3orf52;CACYBP;CADM3;CALR;CASC5;CAV1;C…	544	544/3561	4013	0.0774	0.00868	0.0111	1
BDP1	ABCB1;ACSL3;ACSL4;ADAMTS9;ADAT2;AGPAT9;AKT3;ALDH3A1;ANXA1;AQP7P1;AR;ARHGAP23;ARHGAP6;ARHGEF1;ARHGEF25;ARL6IP1;ATAD3B;ATP8B4;AURKB;BAMBI;BMP2;BMPR1B;BSCL2;BTNL9;C1orf43;C1QTNF6;C3orf67;CACHD1;CACYBP;CADM3;CASC5;CCDC117;CCDC136;CCDC8;CCNL1;CCNL2;CD248;CDC20;CDC25A;CDH1;CDK11A;CELSR1;CENPN;CFD;CHKB;CHL1;CHST7;CLDN3;CLIP4;CLK4;COL4A6;CORO2B;CRB3;CROCC;CROCCP2;CROCCP3;DCLK1;DENND1C;DEPDC1B;DMD;DNAJC12…	261	261/3561	1862	0.0506	0.0159	0.0202	1
POU2AF1	ACP5;ADAMTS9;ANKRD29;AQP7P1;ARAP3;ARHGAP11A;ARHGEF7;ATHL1;B4GALNT4;BAHCC1;BEGAIN;BLM;BOLA2B;BPNT1;BTBD19;BTNL9;C2orf15;C2orf88;C7;CACYBP;CADM4;CAPN11;CCDC78;CD3D;CELF6;CKS2;CLK4;CLTCL1;CNN1;COL5A1;COL7A1;CORO2B;CROCC;DDX26B;DENND1C;DLK2;DLL1;DPYSL2;DTX3L;E2F1;EEF1A2;EFNA3;EFNA4;EMILIN2;ENPP5;HSPB6;SOX8;IFRD1;SCN4A;FLT4;MYLK;RPS6KA2;TRIP13;PDE8A;PPP2R2C;GPR137B;HOXA9;FAT2;TMED2;PSME2;REC8;PXMP4;PI…	155	155/3561	1065	0.0347	0.0176	0.0222	1
ERCC2	ABTB1;ACAD11;ACTG2;ACTR3;ADAMTS4;ADAMTSL4;ADAT2;ADHFE1;AGPAT9;AMOTL2;ANGPT4;ANK2;ANKRD22;AP1S1;APBB3;APOA1BP;APOLD1;AQP7P1;ARHGAP10;ARHGEF15;ARID5B;ARL1;ARL6IP1;ARMCX4;ARRDC3;ATP6AP1;AURKB;AVPR2;BSCL2;BTAF1;BTBD19;C15orf48;C2orf15;C3orf52;CACYBP;CBX3;CCDC125;CCDC80;CCDC84;CCNL1;CD200;CD3EAP;CDC25C;CDCA3;CDCA4;CDKN2C;CDO1;CECR7;CENPK;CENPL;CENPP;CFL2;CHAF1B;CHEK1;CIB1;CIDEA;CKS2;CLK1;CLK4;CLTC;COP…	341	341/3561	2485	0.0598	0.0195	0.0245	1
BRF2	ACOT7;ACSL3;ADD3;ADM;AGER;AIFM2;APOC2;ARHGEF15;ARV1;ATF3;AURKB;AZIN1;B4GALNT3;B4GALNT4;BCL9;BEGAIN;C2CD2;CAPRIN1;CASC5;CCDC130;CCDC64;CD248;CDC45;CDCA3;CECR7;CES4A;CFD;CLCN6;CLK4;CMBL;CROCCP2;CSRNP1;CXCL14;CYTL1;DDIT4;DNAH14;EGFL8;ELANE;SOX8;GTF2IRD1;MAPK8IP2;GPRC5A;VCAN;OPN3;PFN2;ST6GALNAC1;TRIP13;MGLL;GPR137B;SMARCD3;FXYD3;NAT14;SRSF5;PPP1R16B;FAM83D;FBXO31;ERICH1;IL4I1;TMEM106B;EZH2;RARRES2;UB…	184	184/3561	1292	0.0394	0.0227	0.0284	1
COPS2	AADAC;ABCA10;ABCA5;ABCA6;ABCA8;ABCA9;ACSS2;AGER;AIF1L;AKAP12;ARSG;ATAD2;ATP8B4;C3orf14;CA3;CCDC47;CLTC;CROCCP2;CTHRC1;CYB561;CYP51A1;DCAF13;EGFL8;PREX2;PRR11;RUNX1T1;GRHL2;RAB10;TTC28;SLMO2;LAPTM4B;SPAG1;RASA4;RPA3;SLC16A6;MYB;NECAB1;TNFAIP6;PPP4R1L;GLO1;FOXA1;PRKAA1;VAV3;MYC;FGF7;HDC;SLC39A6;ITGA10;MTDH;MAL2;MSI2;MAPK13;S100A11;FBP1;IRX2;SOSTDC1;SKA2;SLC35F3;GPR39;GREB1;SLC28A3;SULT1C4;NOTCH4;LS…	69	69/3561	450	0.0175	0.0356	0.0443	1
POLR3GL	ARHGAP24;ARHGAP40;AURKB;CASC5;CCDC136;CD248;CROCC;GGCT;MAPK8IP2;GPR137B;WNT11;NOD1;MAPK10;NCOA7;NID1;KIF18A;HIST1H2BJ;FOSB;FLNC;GAMT;SLC7A10;HEY2;STX11;LMX1B;FHDC1;MAN2C1;TINAGL1;ILF2;OSR1;NFIB;FCGR1A;PGM5;PDE1C;PDIA4;HIST1H4H;HAAO;NUAK2;SERINC2;NPR1;LRRC34;GPR160;PER1;KPNA2;FES;MAN2A2;HIST1H2AI;HIST1H4J;HIST1H2BK;TPM2;FCGR3A;SOX18;WASH7P;SHANK3;RNASE4;TXNIP;HIST1H2BH;HIST1H2AM;HIST1H3H	58	58/3561	372	0.015	0.0383	0.0475	1
HIST1H1B	ALDH3B2;CBX3;CCL3L3;CDCA8;CLK4;CROCC;SOX8;MAPK8IP2;RNASET2;TTC38;GPR137B;NAT14;GADD45B;KDELR3;PTPRS;FOLR1;RERGL;NID1;MCTP2;S100A8;MKI67;PRDM8;ITGB2;STRBP;FOLR2;TMC4;SNTG2;PPP1R14B;EXOSC4;MANEAL;P4HB;THSD4;GABRD;STARD10;WASH7P;SHANK3	36	36/3561	216	0.00963	0.0389	0.048	1
EZH1	ADAMTS9;ADAT2;ADIPOR1;AGAP4;AGAP6;AGPAT2;AHSA2;AIF1L;ANK2;ANKRD36;APBB3;APOLD1;AQP7P1;ARF1;ARHGEF1;ATP6AP1;AURKB;B4GALNT3;BAMBI;BEST1;BTBD19;BTNL9;C15orf48;C19orf33;C1orf43;C1orf95;C20orf194;CADM4;CALCOCO1;CALR;CASC5;CCDC136;CCNA2;CCNL1;CD248;CD302;CD3D;CDC25C;CDC45;CDCA5;CDCA8;CDH1;CDH11;CDK11A;CDKN1C;CELF2;CENPT;CFD;CHL1;CHRD;CITED1;CKMT1B;CLDN7;CLK1;CLK4;CNTNAP2;COL5A1;COPZ1;CPEB1;CREB3L4;CROC…	347	347/3561	2574	0.06	0.0423	0.052	1
