# Supplementary material for: TcoFBase: a comprehensive database for decoding the regulatory transcription co-factors in human and mouse
Source: Nucleic Acids Res. 2021 Oct 30;50(D1):D391–401. doi: 10.1093/nar/gkab950 (PMC8728270; doi:10.1093/nar/gkab950)
Supplement: gkab950_Supplemental_Files [file gkab950_supplemental_files.zip › Supplementary Table3.xlsx]

## Sheet: _TcoFbase_Analysis_run_file_Knf
TcoF	Annotated gene	Inter	%	Target gene number	Jaccard	P-value	FDR	Bonferroni
Rb1	Enah;Plin5;Lars2;Cdv3;Snn;Fam162a;Stard10;Rpl3;Bin1;Slc6a6;Syngr1;Aldh7a1;Bcat2;Tgfb2;Rps6kb1;Scarf1;Marveld1;Rpp21;Hspa8;Sppl3;Rsl1d1;Rpl18;Efnb3;Ppm1b;Plp2;Pank4;Sec31b;Hnrnph1;Zfp292;Cdk8;Ccdc163;Dbp;Prepl;Vps45;Chmp4b;Lims1;Arfrp1;Dgka;Rmnd5a;Plekho1;Scaper;Brox;Zfp317;Rnf103;Ppp1r14b;Gata6;Trappc5;Slc30a4;Ankrd2;Ccdc58;Pdia6;Esrra;Mzt2;Prpf8;Dusp12;Cebpd	56	56/2458	400	0.02	0.000176	0.000204	0.0396
Tnni2	Lars2;Snn;Fam162a;Serf2;Ndufb3;Bcat2;Rpp21;Rsl1d1;Pigk;Ndufv3;Rpl18;Mfap1b;Atg14;Cdk8;Dbp;Apool;Lims1;Brox;Ccdc58	19	19/2458	102	0.00748	0.000958	0.00111	0.216
Gsk3b	Pfkfb1;Lars2;Snn;Fam162a;Hibadh;Rpp21;Rsl1d1;Cdk8;Tsc2;Mrps28;Lims1;Brox;Snord104;Ccdc58;Tpd52	15	15/2458	76	0.00595	0.00174	0.002	0.392
Taf10	Tmem201;Lars2;Snn;Fam162a;Ndufb3;Rsl1d1;Cdk8;Vps45;Plekho1;Brox;Myl6;Ccdc58	12	12/2458	62	0.00478	0.00571	0.00652	1
Mkl1	Lars2;Snn;Fam162a;Aldh7a1;Magt1;Bcat2;Tha1;Rpp21;Sppl3;Rsl1d1;Rpl18;Pank4;Chchd4;Cdk8;Dbp;Tmem43;Brox;Zfp317;Rpl19;Ccdc58;Spc24;Pdia6;Ahsa1;Cox7b;Ank1;Afmid;Vamp5	27	27/2458	191	0.0103	0.00665	0.00756	1
Suv39h2	Ech1;Lgals4;Tmem201;Lars2;Hnrnpl;Snn;Dnttip2;Fam162a;Rpp21;Sppl3;Rsl1d1;Cd1d1;Ppm1b;Cdk8;Lims1;Tmem115;Brox;Myl6;Slc30a4;Ccdc58;Prdx3;Srsf2	22	22/2458	148	0.00851	0.00756	0.00855	1
Brwd1	Herpud1;Sdhc;Acta1;Kcnj2;Synpo2l;Tmem201;Cox6b2;Ehd4;Lars2;Maob;Rpa1;Slain2;Echdc2;Snn;Lpcat3;Fam162a;Comtd1;Nr1d1;Ccdc107;Lman1;Hnmt;Utrn;Scarf1;Sppl3;Smpd2;Nhp2;Ggct;Plekha5;Spsb4;Fndc5;Ints1;Gpx4;Bcr;Pank4;Mdh2;Zfand5;Cdk8;Ltn1;Taf3;Mrps28;Abhd14b;Osbpl8;Brox;Snord104;Casc3;Polg;Copb2;Znrd1;Etv3;Atp5h;Man1c1;Ccdc58;Lamtor2;Mcmbp;Tpd52;Dhps;Mknk1;Fhl1;Emg1;Zdhhc17;Ndufa6;Msrb3;Prpf8;Snx6;Usp5	65	65/2458	565	0.022	0.00882	0.00992	1
